# Supplementary material for: Energy drink consumption in a pluri-ethnic population of adolescents in the Pacific
Source: PLoS One. 2019 Mar 22;14(3):e0214420. doi: 10.1371/journal.pone.0214420 (PMC6430393; doi:10.1371/journal.pone.0214420)
Supplement: S1 Table — (XLSX) [file pone.0214420.s001.xlsx]

## Sheet: Feuil1
SES	gender (1:boys; 2:girls)	Age (years)	BMI	Ethnicity (European, Melanesian, Polynesian)	area (Urban/Rural)	ED consumption ?	not consuming because ?	How many cans of 'Redbull' (250 mL)do you consume per week on average	How many cans of 'Lift' (250 mL) do you consume per week on average	How many cans of 'Monster' (473 mL) do you consume per week on average	How many cans of ''others energy drinks' (250 mL) do you consume per week on average	Do you think that energy drinks are…?
Low	2	11.75	19.4771	E	U	No	Parental refusal, Other (Je trouve que ce n'est pas de mon age)					Bad for health
High	1	11.4167	14.1439	M	U	No	Parental refusal					Rather Bad for health
inter	1	12.5833	19.35	M	U	No	Parental refusal					Bad for health
Low	1	11.25	33.2031	P	U	No	Don't like					Bad for health
High	2	11.1667	22.1319	P	U	No	Don't like, Parental refusal					Bad for health
Low	1	11.9167	39.5668	M	U	No	Other (connais pas)					Rather Bad for health
inter	1	11.0833	32.1505	P	U	Yes		1	1	1	1	Bad for health
High	1	10.9167	18.6628	M	U	No	Don't like, Parental refusal, Medical refusal					Bad for health
High	1	12.5833	19.3881	E	U	No	Parental refusal					Bad for health
Low	1	11.5833	21.6323	M	U	No	Parental refusal					Bad for health
High	2	11.5833	28.0404	P	U	No	Parental refusal					Rather Bad for health
inter	1	11.6667	30.7457	M	U	No	Parental refusal					Bad for health
Low	1	11.3333	23.2377	M	U	No	Don't like, Parental refusal, Medical refusal					Bad for health
High	1	11.6667	22.2	M	U	No	Don't like,Other (PARCE QUE LA LOI L'INTERDIT)					Bad for health
inter	1	11.1667	28.3531	P	U	No	Don't like, Parental refusal, Medical refusal					Bad for health
High	2	11.25	28.0499	P	U	No	Other (parce que c'est après 14ans)					Bad for health
inter	1	11.4167	24.4613	P	U	No	Don't like					Bad for health
Low	1	10.5833	14.6603	P	U	No	Parental refusal					Good for health
inter	2	11.25	14.878	P	U	No	Parental refusal					Rather Bad for health
High	1	11.4167	16.7992	E	U	Yes		0	0	0	1	Rather Bad for health
Low	1	11.4167	21.0361	M	U	No	Don't like					Bad for health
Low	2	12.8333	16.7534	M	U	No	Parental refusal, Medical refusal					Rather Bad for health
High	2	11.6667	26.0487	E	R	No	Don't like					Bad for health
Low	2	11.4167	18.238	E	R	No	Don't like, Parental refusal					Bad for health
High	2	11.5833	22.5905	M	R	No	Other (Je pense que ce n'est pas bon pour la santé)					Bad for health
High	1	11.1667	16.0499	E	R	No	Parental refusal					Bad for health
High	1	11.75	33.8883	E	R	No	Don't like					Bad for health
inter	1	12.4167	16.8	E	R	No	Don't like					Rather Bad for health
Low	1	11.9167	19.8642	M	R	Yes		4	3	3	3	Good for health
High	2	12.4167	19.6936	M	R	No	Parental refusal					Bad for health
Low	1	11.8333	32.6172	E	R	No	Don't like					Bad for health
Low	2	12.25	18.8235	E	R	No	Don't like, Parental refusal					Rather Bad for health
Low	1	11.4167	19.2371	M	R	No	Don't like					Bad for health
High	1	12.4167	18.1387	M	R	No	Parental refusal					Bad for health
Low	2	12.9167	28.7558	E	R	No	Don't like					No effect on health
Low	1	11.25	18.6523	M	R	No	Don't like, Parental refusal, Medical refusal					Bad for health
High	2	11.75	19.864	M	R	Yes		0	0	0	0	Rather Bad for health
inter	1	11.4167	14.4227	E	R	No	Other (Je n'y pense pas)					Rather Bad for health
High	2	11.3333	26.4177	E	R	No	Don't like					Rather Bad for health
High	1	11.0833	21.3747	E	R	No	Don't like					Rather Bad for health
Low	2	11.1667	28.8086	M	R	No	Don't like					Bad for health
High	1	11.75	16.5466	M	R	Yes		3	1	0	4	No effect on health
Low	2	11.9167	18.3556	M	R	Yes		5	0	0	5	No effect on health
Low	2	11.0833	20.0872	M	R	Yes		4	5	3	6	Rather Bad for health
Low	2	12	18.5224	M	R	No	Parental refusal					Bad for health
High	1	11.25	17.7831	E	R	No	Don't like					Bad for health
Low	2	11.75	27.4483	M	R	Yes		1	1	0	0	Bad for health
Low	1	13.8333	18.2969	M	R	Yes		9	5	9	5	Rather good for health
Low	1	11.75	16.8739	M	R	Yes		0	0	0	10	Good for health
Low	2	11.6667	19.9086	M	R	Yes		0	0	0	2	Bad for health
High	2	11.3333	17.0105	M	R	Yes		0	0	0	1	No effect on health
Low	1	12.5833	19.8206	M	R	No	Parental refusal					Bad for health
High	1	11.5	18.8938	M	R	Yes		1	2	2	3	Bad for health
Low	1	11.0833	25.6837	M	R	No	Don't like, Parental refusal, Other (ces pour les grand)					Bad for health
High	1	11.3333	16.3658	M	R	No	Don't like, Parental refusal, Medical refusal					Good for health
Low	1	11.75	33.4235	M	R	Yes		7	8	3	6	Rather good for health
Low	2	11.1667	32.1663	M	R	No	Don't like					Rather good for health
Low	2	12.0833	20.9201	E	R	Yes		0	0	0	13	No effect on health
Low	1	11.9167	22	M	R	Yes		1	0	1	2	Bad for health
Low	1	11.75	24.8728	M	R	Yes		1	1	2	7	Bad for health
Low	2	12.3333	23.4985	M	R	Yes		2	0	0	0	Rather Bad for health
Low	2	12.9167	32.1717	M	R	Yes		1	1	0	0	Bad for health
Low	2	12.25	22.1065	M	R	Yes		0	1	0	1	Bad for health
Low	2	12	17.9247	E	R	No	Don't like					Rather Bad for health
Low	2	11.3333	24.7139	M	R	Yes		0	2	0	0	No effect on health
inter	1	11.9167	17.6866	E	R	No	Don't like					Bad for health
inter	1	11.8333	19.3285	M	R	No	Don't like					No effect on health
Low	2	12.0833	19.8495	E	R	Yes		0	0	0	0	Rather Bad for health
Low	2	12.0833	19.1972	E	R	Yes		5	5	5	0	Good for health
High	2	11.5	15.6928	P	R	No	Don't like					Rather good for health
Low	2	12.1667	21.814	M	R	No	Parental refusal, Other (Mes sœurs)					Bad for health
inter	1	12.5	26.986	M	R	No	Don't like, Parental refusal					Rather good for health
Low	2	11.5	19.9636	M	R	Yes		1	1	1	0	Good for health
High	2	11	16.2795	E	R	No	Parental refusal					Bad for health
inter	1	12.0833	17.4667	E	R	No	Don't like, Parental refusal					Bad for health
Low	1	12	20.5267	M	R	Yes		4	5	2	1	Rather good for health
High	2	11.3333	26.2283	M	R	Yes		0	0	0	2	Good for health
Low	1	11.8333	16.4041	M	R	Yes		0	0	0	10	Bad for health
Low	2	12.1667	21.0901	M	R	Yes		1	2	0	1	Bad for health
Low	1	13.4167	27.0391	M	R	Yes		10	15	6	5	Rather Bad for health
inter	1	12.0833	38.4632	P	R	No	Parental refusal, Medical refusal					Rather Bad for health
inter	1	12.9167	20.5778	M	R	Yes		3	0	0	3	Rather good for health
inter	1	12.0833	20.8556	E	R	Yes		1	0	0	1	Bad for health
inter	1	12.3333	19.1869	E	R	No	Parental refusal					Bad for health
inter	1	10.75	15.8673	E	R	No	Other (Cela coûte cher.)					Bad for health
inter	1	13	28.3072	E	R	Yes		0	2	1	0	Rather Bad for health
inter	1	12.0833	20.7474	E	R	Yes		0	2	0	5	Bad for health
Low	2	12	29.6968	E	R	No	Parental refusal					Rather Bad for health
Low	2	11.8333	27.0359	M	R	No	Don't like					Bad for health
High	1	11.3333	17.4517	E	R	No	Don't like					Rather Bad for health
High	2	11.1667	13.3195	E	R	No	Don't like					Bad for health
inter	1	11.5833	16.8459	E	R	No	Parental refusal					Bad for health
Low	2	11.25	17.4569	M	R	Yes		4	0	0	2	Good for health
High	2	11.5	21.9082	M	R	Yes		5	8	6	8	Rather Bad for health
Low	1	11.5	18.974	M	R	No	Don't like					Bad for health
inter	1	11.1667	20.0499	E	R	Yes		0	1	1	0	Bad for health
Low	1	11.25	16.1075	P	R	Yes		1	2	3	2	Rather Bad for health
Low	2	12.3333	22.1483	E	R	Yes		0	0	0	1	Rather Bad for health
inter	2	11.75	16.2331	E	R	Yes		0	0	0	1	Bad for health
Low	2	12.0833	26.8453	P	R	No	Don't like					Bad for health
Low	2	11.4167	25.4147	M	R	No	Parental refusal					Bad for health
Low	1	11.8333	28.738	E	R	Yes		0	4	5	0	Rather good for health
Low	2	11.1667	21.7833	M	R	No	Parental refusal					Bad for health
Low	2	12.0833	20.1813	M	R	No	Don't like					Bad for health
Low	2	11.1667	36.2896	E	R	No	Other (J'en bois de temps en temps)					Bad for health
Low	2	12.1667	20.4082	M	R	No	Don't like, Parental refusal, Medical refusal					Rather good for health
Low	2	11.5	16.6636	M	R	Yes		2	1	3	2	Bad for health
inter	1	11.6667	17.0367	M	R	Yes		1	1	0	1	Rather Bad for health
Low	2	11.75	20.1697	M	R	Yes		2	0	3	10	Bad for health
Low	1	11.6667	18.842	M	R	No	Medical refusal					Bad for health
Low	1	12	18.1511	M	R	Yes		1	0	0	5	Bad for health
Low	2	12.5833	18.2495	M	R	Yes		12	20	8	11	Bad for health
Low	1	12.8333	14.9942	M	R	Yes		1	1	0	0	Rather Bad for health
Low	1	11.8333	25.3942	M	R	Yes		1	3	0	1	No effect on health
Low	2	11.0833	14.1297	M	R	Yes		0	0	0	0	Rather good for health
Low	2	11.8333	19.6429	E	R	Yes		0	1	0	0	Bad for health
Low	1	11.4167	17.2396	M	R	Yes		0	0	0	3	Bad for health
Low	1	11.8333	24.1609	E	R	Yes		4	2	3	6	Rather good for health
inter	1	12.3333	22.2099	M	R	Yes		4	4	4	4	Rather Bad for health
inter	1	11.5833	26.4573	M	R	No	Don't like, Parental refusal					Rather Bad for health
inter	2	11.6667	16.3693	M	R	No	Don't like					Bad for health
Low	1	11.9167	22.416	M	R	Yes		1	1	2	3	Rather good for health
High	1	11.6667	21.2874	M	R	Yes		0	2	1	5	No effect on health
inter	2	12	23.2058	M	R	Yes		0	0	0	20	Rather Bad for health
Low	2	11.8333	24.4726	M	R	Yes		1	1	2	2	Rather good for health
Low	2	11.9167	28.8665	M	R	Yes		0	0	0	0	No effect on health
High	2	11.9167	30.6866	M	R	No	Parental refusal					Rather Bad for health
Low	1	12.25	24.6229	M	R	Yes		10	5	10	8	Bad for health
inter	1	11.8333	23.655	M	R	No	Don't like					Rather Bad for health
Low	2	12.0833	19.1894	M	R	Yes		1	0	0	0	Good for health
High	1	11.4167	15.5234	M	R	Yes		0	0	0	1	Bad for health
Low	2	11.5	24.4115	E	R	Yes		0	0	0	3	Bad for health
Low	1	11.5833	23.1219	M	R	No	Parental refusal, Medical refusal					Bad for health
Low	1	11.8333	17.885	M	R	Yes		3	2	0	1	Rather Bad for health
inter	2	11.1667	14.8514	M	R	Yes		1	0	0	2	No effect on health
Low	1	13.3333	20.7665	E	R	No	Don't like					Rather Bad for health
inter	1	12.3333	23.1385	E	R	No	Don't like					Rather Bad for health
inter	1	11.8333	23.7615	M	R	Yes		1	0	1	0	Rather good for health
Low	2	12.25	15.6277	M	R	No	Other (ses moi toute seule)					Rather Bad for health
inter	2	11.4167	21.8923	M	R	Yes		3	3	6	2	Good for health
High	1	11.25	27.5791	M	R	Yes		11	0	0	16	Rather Bad for health
Low	2	12.9167	20.5726	M	R	No	Don't like					Rather Bad for health
High	2	13.0833	28.3449	M	R	No	Parental refusal					Bad for health
Low	2	12.5	23.1982	M	R	No	J'ai jamais vu					Bad for health
Low	1	11	15.8963	M	R	No	Don't like					Bad for health
inter	1	10.8333	15.1865	M	R	No	Parental refusal					Rather Bad for health
Low	2	12.1667	18.5189	M	R	Yes		2	2	2	2	Rather Bad for health
Low	1	12.4167	19.0201	E	U	No	Don't like,Other (JE NE VEUX PAS)					Bad for health
High	2	12.25	15.1651	E	U	No	Don't like					Rather Bad for health
Low	1	14	21.4337	P	U	No	Other (j' achete jamais)					Bad for health
High	1	12.8333	16.5816	M	U	No	Don't like, Parental refusal					Bad for health
High	1	12.4167	23.9185	P	U	No	Parental refusal					Rather Bad for health
Low	1	11.75	23	E	U	No	Don't like					Bad for health
inter	1	12.25	19.1467	E	U	No	Don't like					Bad for health
inter	2	12.6667	15.192	E	U	Yes		0	0	0	3	Bad for health
Low	1	11.8333	15.3373	E	U	No	Don't like					Bad for health
High	1	12.0833	16.9918	E	U	No	Other (si par moment)					Bad for health
inter	1	12.5	23.7113	M	U	No	Don't like					Bad for health
High	1	11.9167	19.4522	E	U	Yes		0	0	0	1	Rather Bad for health
High	1	12.3333	19.3821	M	U	No	Parental refusal					Bad for health
High	1	12.6667	17.9614	E	U	No	Other (trés mauvai pou la santé)					Bad for health
inter	1	12.25	16.1868	M	U	Yes		0	0	1	1	No effect on health
Low	1	13.25	20.7551	M	U	Yes		1	1	1	1	Rather good for health
inter	2	12.75	23.8832	M	U	Yes		0	0	0	3	Bad for health
Low	2	12.75	22.4549	E	U	No	Parental refusal, Medical refusal					Rather Bad for health
inter	2	13	18.587	E	U	No	Parental refusal					Bad for health
Low	1	12.5833	19.548	P	U	Yes		0	0	0	2	Bad for health
inter	1	14.6667	21.7601	M	U	No	Parental refusal					Bad for health
High	2	12.4167	22.9803	M	U	No	Parental refusal					Rather Bad for health
High	1	12.5833	17.0753	E	U	No	Don't like					Bad for health
High	2	11.8333	26.0262	E	U	No	Parental refusal					Bad for health
Low	2	12.5833	18.2106	M	U	Yes		0	0	0	1	Rather Bad for health
Low	2	12.8333	32.2568	P	R	No	Don't like, Parental refusal					Bad for health
inter	2	12.6667	29.7442	M	R	Yes		0	0	0	1	Bad for health
inter	2	12.5	17.1891	E	R	No	Don't like					Rather Bad for health
inter	2	13.25	18.9739	E	R	No	Parental refusal					Bad for health
Low	2	13.6667	20.3624	M	R	No	Don't like, sa donne mal au ventre					Bad for health
Low	1	12.75	33.6774	M	R	No	Other (Je n'ai jamais goûter)					No effect on health
inter	2	12.25	18.2972	E	R	Yes		1	1	0	0	Bad for health
Low	2	12.75	37.329	M	R	Yes		0	1	0	0	Rather Bad for health
inter	2	12.1667	19.6046	E	R	No	Don't like					Bad for health
inter	1	13.25	18.0724	E	R	No	Don't like, Parental refusal					Bad for health
High	1	13	18.8617	M	R	Yes		10	10	10	10	Bad for health
Low	2	12.0833	34.2575	M	R	Yes		0	2	1	0	Bad for health
Low	2	12.1667	21.1744	M	R	No	Don't like					Bad for health
Low	1	11.5	16.4982	E	R	No	Parental refusal					Rather Bad for health
Low	2	12.3333	37.5892	E	R	No	Medical refusal					Bad for health
High	1	12.4167	19.8178	E	R	No	Other (pmarce que je n'est jamais l'occasion)					Good for health
Low	2	12.25	25.5367	M	R	No	Don't like, Other (Et c'est pas du tous bon)					Bad for health
Low	1	12.6667	25.7773	M	R	No	Don't like, Parental refusal, Medical refusal					Bad for health
Low	2	13.9167	22.8252	M	R	No	Don't like					Good for health
High	1	12.5833	17.7552	M	R	No	Don't like, Other (C'est pas bon pour la santé)					Bad for health
Low	2	12.8333	25.5983	M	R	No	Don't like, Parental refusal, mon frere					Bad for health
Low	2	12.8333	22.416	M	R	No	Don't like, Parental refusal					Bad for health
Low	2	13.5833	19.9991	E	R	No	Parental refusal					Rather Bad for health
inter	2	12.5	21.7496	M	R	No	Don't like					Rather Bad for health
High	1	13.4167	26.2109	M	R	No	Don't like, Parental refusal					Bad for health
Low	2	12.9167	19.9943	M	R	Yes		1	1	0	1	Good for health
Low	2	13.0833	23.2899	M	R	Yes		1	1	0	1	Rather Bad for health
Low	2	13.1667	24.6528	M	R	Yes		0	1	0	1	No effect on health
High	2	12.75	22.7419	M	R	No	Don't like					Bad for health
Low	1	12.0833	30.8845	M	R	Yes		20	20	15	1	Rather good for health
Low	1	12.6667	22.3933	M	R	Yes		3	4	3	1	Good for health
Low	1	12.0833	16.6339	M	R	Yes		1	0	0	0	Bad for health
Low	2	12.25	18.3842	M	R	Yes		5	0	5	5	No effect on health
Low	2	12.75	24.8819	M	R	Yes		0	0	0	1	Bad for health
Low	1	12.6667	21.5625	M	R	No	Parental refusal					Bad for health
Low	2	12.8333	23.2507	M	R	No	Don't like					Rather Bad for health
High	2	12.75	17.9899	M	R	Yes		0	1	0	0	Rather Bad for health
Low	2	13	21.5175	M	R	No	Don't like					Rather Bad for health
Low	2	12.9167	18.2422	M	R	No	Don't like					Bad for health
inter	1	12.4167	16.3625	M	R	No	Medical refusal					Bad for health
Low	2	13.9167	19.3454	M	R	No	Don't like					Bad for health
Low	2	12.25	19.2344	M	R	Yes		0	0	0	1	No effect on health
High	2	13	24.2622	M	R	No	Don't like					Rather Bad for health
inter	1	11.9167	16.8462	M	R	No	Don't like, Parental refusal					Bad for health
High	1	12.3333	26.7495	M	R	No	Don't like, Parental refusal					Bad for health
inter	1	13.5833	17.8081	M	R	Yes		2	1	1	2	No effect on health
Low	2	12.3333	20.1508	M	R	No	Don't like					Rather Bad for health
Low	2	12.75	20.547	M	R	Yes		3	1	2	1	Good for health
inter	1	13.8333	27.9957	M	R	No	Don't like					Rather Bad for health
inter	2	12.4167	15.1838	M	R	No	Parental refusal					Rather Bad for health
Low	2	12.8333	20.9269	E	R	Yes		2	2	2	3	No effect on health
inter	1	13.4167	20.7236	M	R	Yes		0	0	0	3	Rather Bad for health
Low	2	12.6667	27.2017	M	R	Yes		0	0	2	0	Bad for health
inter	1	12.3333	19.5283	M	R	Yes		3	3	4	3	Rather good for health
inter	2	13.1667	19.8316	M	R	Yes		0	1	0	3	No effect on health
High	2	12.6667	18.7925	M	R	No	Parental refusal					Bad for health
inter	1	13.3333	28.7452	M	R	No	Other (je ne connait pas c'est boisson)					No effect on health
Low	2	12.9167	20.1022	M	R	No	Parental refusal					Rather Bad for health
inter	1	13.3333	19.2828	M	R	Yes		3	4	1	5	Rather good for health
Low	1	14.8333	21.1276	M	R	Yes		2	1	5	2	Good for health
High	2	13	18.0511	E	R	No	Other (tres rarement une fois tout les deux fois)					Bad for health
inter	1	12.9167	18.8127	E	R	Yes		1	0	0	0	Rather Bad for health
inter	1	12.4167	20.9777	M	R	Yes		4	6	3	9	Rather good for health
High	1	12.5833	18.0197	M	R	No	Don't like					Rather Bad for health
Low	1	14	18.9235	M	R	No	Parental refusal					Rather Bad for health
Low	2	12.3333	20.3088	E	R	Yes		0	0	0	0	Bad for health
High	1	13.1667	20.2182	M	R	No	Parental refusal					Rather Bad for health
Low	1	13.4167	31.0156	M	R	Yes		0	1	1	1	Bad for health
High	2	12.9167	24.5594	M	R	No	Don't like, Parental refusal					Bad for health
Low	2	12.3333	23.22	M	R	No	Don't like					Rather Bad for health
High	1	12.9167	20.1041	E	R	Yes		0	0	0	0	Rather Bad for health
Low	2	12.9167	19.5289	E	R	No	Don't like					Rather Bad for health
Low	2	12.5	32.7594	E	R	No	Don't like					Bad for health
inter	2	12.8333	29.4131	M	R	No	Parental refusal					Bad for health
High	1	12.1667	24.1312	E	R	No	Don't like					Bad for health
Low	2	13.1667	22.4435	E	R	No	Parental refusal					Bad for health
High	1	12.75	18.6181	M	R	No	Parental refusal, Other (Je suis déjà exister)					Bad for health
High	1	12.5833	18.9394	E	R	No	Don't like					Rather Bad for health
Low	1	12.75	27.7171	M	R	Yes		0	3	0	2	Good for health
Low	2	13.25	20.303	M	R	No	Don't like					Bad for health
Low	2	12.8333	17.5431	M	R	No	Don't like					Rather Bad for health
Low	1	12.4167	19.4427	M	R	Yes		2	4	14	8	Rather Bad for health
Low	2	12.25	20.5922	M	R	Yes		4	2	0	1	Rather good for health
Low	1	12.6667	18.9778	M	R	Yes		0	0	0	1	No effect on health
Low	1	12.4167	21.5578	P	R	Yes		7	7	6	16	No effect on health
High	2	13.0833	19.829	M	R	Yes		6	11	3	2	Rather Bad for health
Low	1	13.75	17.8062	M	R	Yes		5	5	5	5	Bad for health
Low	2	12.9167	23.4221	M	R	No	Other (j'aime bien)					Bad for health
inter	2	12.8333	42.7186	M	R	No	Parental refusal					Rather Bad for health
inter	2	12.8333	21.3384	M	R	Yes		6	11	15	12	Rather good for health
Low	2	13.0833	17.5464	M	R	No	Don't like					No effect on health
Low	1	13.0833	16.4982	M	R	No	Don't like					Bad for health
Low	2	12.3333	19.8471	M	R	No	Don't like					Bad for health
Low	1	12.9167	26.2536	M	R	No	Don't like					Bad for health
Low	2	13.1667	32.8584	M	R	Yes		1	0	0	2	Rather Bad for health
inter	2	12.8333	21.6963	M	R	Yes		3	1	0	4	No effect on health
Low	2	12.0833	20.0777	M	R	Yes		0	1	0	1	No effect on health
Low	2	13.3333	18.8876	M	R	No	Don't like, Other (par ce que je n'ai jammai gouter)					No effect on health
Low	1	13.0833	15.6299	M	R	Yes		1	5	1	0	No effect on health
Low	2	12.3333	20.7823	M	R	No	Don't like					Rather Bad for health
Low	2	12.1667	20.0163	M	R	No	Don't like					Bad for health
Low	1	13	27.5952	M	R	Yes		0	3	0	0	Bad for health
inter	2	11.6667	19.2851	M	R	Yes		0	1	0	1	Rather good for health
High	2	12.4167	22.6652	M	R	Yes		3	3	2	2	Bad for health
inter	2	13.5833	16.3324	M	R	No	Don't like					Bad for health
Low	2	13.25	17.4525	M	R	Yes		0	0	0	0	Bad for health
Low	2	13	21.8685	M	R	Yes		2	2	2	2	Rather good for health
High	1	13.25	16.9438	M	R	Yes		0	1	2	2	Rather Bad for health
Low	1	13	16.4874	M	R	Yes		1	1	1	20	Good for health
High	2	13.1667	24.7655	M	R	Yes		3	6	6	3	Bad for health
inter	1	13.4167	20.0893	M	R	Yes		1	0	3	2	No effect on health
Low	1	12.5833	18.2049	M	R	Yes		0	0	1	0	Rather Bad for health
inter	2	13.5	23.6248	M	R	No	Parental refusal					Bad for health
Low	1	12.9167	23.1008	M	R	Yes		0	1	0	1	Rather Bad for health
Low	2	12.6667	25.8845	M	R	Yes		1	1	1	0	No effect on health
High	2	12.8333	23.8917	M	R	No	Don't like					Rather Bad for health
inter	2	12.6667	25.8857	M	R	Yes		0	0	0	3	No effect on health
inter	1	12.3333	16.1875	M	R	Yes		5	3	2	6	Rather good for health
inter	1	14.1667	27.1772	M	R	Yes		1	0	0	0	Bad for health
inter	1	14	20.2552	M	R	Yes		3	2	1	4	Rather Bad for health
inter	1	13.75	22.0153	M	R	No	Don't like					Bad for health
High	1	12.75	16.05	E	R	No	Parental refusal					Rather Bad for health
High	1	13.9167	17.5484	M	R	Yes		3	1	0	0	Rather good for health
Low	2	12.3333	20.6727	M	R	No	Other (Je n'ai jamais goûter)					Bad for health
High	2	11.3333	15.2184	E	R	No	Parental refusal					Rather Bad for health
High	2	14.25	17.9931	M	U	No	Parental refusal					Bad for health
inter	2	14.25	20.6667	M	U	No	Don't like					Rather Bad for health
High	1	13.3333	24.0263	M	U	No	Don't like					Bad for health
inter	1	13.75	22.0147	M	U	No	Parental refusal					No effect on health
High	2	13	16.4474	E	U	No	Don't like					Rather Bad for health
inter	2	13.8333	24.6094	M	U	Yes		0	1	0	0	Good for health
Low	1	13.4167	19.0521	M	U	No	Parental refusal					Bad for health
inter	2	12.5	20.9625	E	U	No	Don't like					Bad for health
inter	1	13.9167	20.7554	M	U	Yes		1	1	0	4	Rather good for health
inter	2	13.5	19.4374	M	U	No	Medical refusal					Rather good for health
inter	1	12.8333	18.1784	E	U	Yes		0	0	0	1	Rather Bad for health
Low	1	14.8333	17.5566	M	U	Yes		0	1	1	0	Rather Bad for health
inter	1	13.9167	19.503	E	U	Yes		0	1	1	1	Rather Bad for health
Low	2	12.9167	25.4667	P	U	No	Don't like					Bad for health
inter	2	12.9167	29.5583	P	U	No	Don't like, Parental refusal					Bad for health
High	1	13.6667	16.6609	E	U	No	Other (je ne trouve pas sa bon pour moi)					Rather Bad for health
Low	2	14.0833	20.9042	E	U	Yes		0	1	1	0	No effect on health
High	2	14.3333	18.4911	M	U	No	Don't like, Parental refusal					Bad for health
inter	2	12.8333	17.9418	E	U	Yes		0	0	0	2	Bad for health
High	1	14.0833	18.8622	E	U	No	Don't like					Rather Bad for health
High	1	13.0833	13.9633	E	U	No	Parental refusal					Bad for health
inter	2	14	20.7369	M	U	No	Don't like, Parental refusal					Bad for health
Low	1	14	32.9776	M	R	Yes		1	1	1	2	Good for health
Low	1	13.25	21.6637	E	R	Yes		0	0	0	0	Rather Bad for health
inter	1	13.25	16.5524	E	R	Yes		0	1	1	1	No effect on health
High	1	13.25	30.8365	E	R	Yes		0	2	1	1	Rather Bad for health
High	2	13.3333	24.5319	E	R	No	Don't like					Bad for health
Low	1	14.25	22.0526	M	R	Yes		1	1	0	0	Rather good for health
Low	2	13.75	28.577	M	R	Yes		1	0	0	2	Rather good for health
inter	1	13.4167	31.6194	M	R	No	Don't like					Bad for health
inter	2	13.0833	18.4226	E	R	Yes		0	3	1	0	No effect on health
inter	1	14.5	25.6994	E	R	Yes		0	0	1	0	No effect on health
Low	1	13.3333	17.6561	M	R	Yes		2	0	0	3	Bad for health
Low	2	13.75	24.0373	E	R	No	Don't like					Rather good for health
inter	2	13.5833	22.1367	E	R	No	Don't like					Bad for health
Low	1	14	24.9851	E	R	Yes		0	1	1	0	No effect on health
inter	1	13.25	20.2492	E	R	Yes		0	1	1	0	Rather Bad for health
Low	1	13.5833	24.5732	E	R	No	Other (j'en ai pas envie)					Rather Bad for health
inter	2	13.4167	17.5016	E	R	No	Parental refusal					Bad for health
Low	1	14.25	24.4414	M	R	Yes		0	0	0	0	Bad for health
Low	1	13.25	29.7458	M	R	No	Parental refusal, Medical refusal					Bad for health
Low	1	13.25	35.7612	M	R	No	Don't like, Other (ces salé)					Bad for health
Low	1	13.25	29.0844	M	R	Yes		0	1	2	0	Bad for health
Low	2	13.8333	30.7474	M	R	No	Don't like					Bad for health
Low	2	13.4167	21.6432	E	R	No	Don't like					Rather Bad for health
High	1	13.3333	22.8891	M	R	Yes		0	1	0	2	Rather Bad for health
Low	2	14	17.0239	M	R	No	Don't like					Bad for health
Low	1	14.3333	20.7761	M	R	No	Don't like					Bad for health
Low	2	13.4167	23.6661	P	R	Yes		0	1	0	0	Rather Bad for health
High	2	13.4167	18.4391	M	R	No	Don't like, Parental refusal					Bad for health
Low	2	14.4167	23.7259	M	R	Yes		1	1	1	3	Rather Bad for health
inter	1	13.8333	29.6449	M	R	Yes		0	0	0	3	Rather Bad for health
inter	1	13.6667	16.5926	M	R	Yes		0	3	5	0	Bad for health
Low	2	13.3333	34.4496	M	R	Yes		0	0	1	0	Bad for health
Low	2	14.0833	25.0568	M	R	Yes		0	1	0	5	Bad for health
Low	2	13.8333	26.7916	M	R	Yes		1	4	0	4	Good for health
High	2	13.3333	20.8048	M	R	Yes		2	2	0	0	Rather Bad for health
inter	1	13.5833	26.013	M	R	No	Don't like, Parental refusal					Bad for health
inter	2	13.8333	22.1072	M	R	No	Don't like					Bad for health
inter	2	14.0833	36.129	M	R	Yes		1	0	0	3	Bad for health
Low	1	13.8333	19.6913	M	R	No	Don't like					Bad for health
Low	1	14.0833	19.2234	M	R	Yes		2	2	2	2	No effect on health
Low	2	14.0833	16.5782	M	R	Yes		0	0	0	0	Bad for health
Low	1	15.0833	25.9408	M	R	Yes		3	0	0	2	Rather Bad for health
Low	2	14.0833	18.2779	M	R	Yes		3	5	7	4	Rather good for health
Low	2	14.1667	24.3418	M	R	Yes		2	1	0	3	Good for health
Low	2	13.0833	20.3156	E	R	Yes		0	0	0	2	Good for health
High	1	13.25	23.1094	M	R	Yes		0	0	0	1	Rather Bad for health
High	2	13.9167	20.4889	E	R	No	Don't like, Parental refusal					Bad for health
Low	1	15	36.73	M	R	Yes		0	3	2	7	Good for health
Low	1	13.75	16.6086	E	R	Yes		10	10	10	9	Good for health
inter	1	14.3333	18.4444	M	R	No	Other (connait pas)					No effect on health
High	1	13.5	21.6399	M	R	No	Don't like, Parental refusal					Bad for health
Low	2	13.9167	19.3091	M	R	No	Parental refusal					Rather good for health
inter	2	14.25	28.4873	M	R	No	Don't like					Bad for health
inter	2	14.1667	20.5126	E	R	No	Don't like					No effect on health
Low	2	14.1667	20.1813	M	R	Yes		0	2	0	0	Good for health
Low	1	14.0833	27.0685	M	R	No	Don't like					Bad for health
Low	2	13.3333	21.6156	M	R	Yes		3	4	1	0	Good for health
High	1	13.6667	20.0893	E	R	No	Parental refusal					Bad for health
inter	2	14.0833	22.9421	M	R	No	Don't like					Rather good for health
inter	1	15.0833	21.7584	M	R	Yes		4	0	0	20	Bad for health
inter	2	13.25	21.7584	M	R	Yes		0	0	1	0	No effect on health
Low	2	13.5833	27.7639	M	R	No	Don't like					Bad for health
High	2	14.75	18.0654	M	R	No	Don't like					Bad for health
High	1	13.5	20.3601	M	R	No	Don't like					Bad for health
inter	1	14.4167	18.4464	M	R	Yes		1	7	3	8	No effect on health
Low	1	14	18.6307	E	R	Yes		0	1	1	0	Rather Bad for health
High	1	12.0833	14.8329	E	R	No	Parental refusal					No effect on health
High	2	14.25	22.1585	M	R	No	Don't like, Parental refusal, Medical refusal					Bad for health
inter	1	13.4167	19.2234	M	R	No	Don't like, Parental refusal					Bad for health
Low	1	13.5833	16.1072	M	R	Yes		1	2	3	4	Rather Bad for health
High	2	14	22.3945	M	R	No	Don't like					Bad for health
Low	1	13.0833	31.4052	M	R	Yes		3	1	0	0	Rather Bad for health
Low	1	14.25	18.6253	M	R	Yes		0	1	0	0	No effect on health
Low	2	14.75	33.5738	E	R	No	Don't like, Parental refusal					Bad for health
Low	2	15.5	23.7377	M	R	No	Don't like					Bad for health
High	2	13.3333	16.8663	M	R	No	Don't like					No effect on health
Low	2	13.8333	28.6667	E	R	No	Don't like					Rather good for health
Low	2	14.25	22.1641	M	R	No	Parental refusal					Rather good for health
Low	1	14.5	21.3111	M	R	No	Parental refusal					Bad for health
High	2	13.0833	21.4536	E	R	No	Parental refusal					Rather Bad for health
High	2	13.1667	19.8178	E	R	No	Other (sa serre a rien)					Bad for health
Low	2	14	18.4804	M	R	No	Don't like					Bad for health
inter	2	13.75	20.061	E	R	No	Don't like					Rather Bad for health
inter	1	14.5	25.0343	M	R	Yes		2	6	4	3	Rather Bad for health
Low	2	14	22.4947	M	R	No	Don't like					Rather Bad for health
Low	1	14	19.0158	M	R	Yes		5	4	5	4	No effect on health
Low	1	14	21.6994	M	R	Yes		1	2	1	6	No effect on health
High	2	13.4167	31.8468	M	R	No	Don't like					Bad for health
High	1	13.6667	17.9111	M	R	No	Don't like					Rather Bad for health
Low	1	14.3333	29.6327	M	R	Yes		4	1	1	10	No effect on health
Low	2	14	17.6072	E	R	No	Parental refusal					Bad for health
inter	1	13.4167	30.6737	M	R	Yes		1	4	1	4	Good for health
Low	2	13.1667	17.6663	M	R	Yes		2	0	0	0	Bad for health
High	2	13.0833	23.6703	M	R	Yes		0	0	0	2	Rather Bad for health
High	2	13.3333	20.2243	E	R	No	Don't like					Bad for health
Low	2	13.9167	26.5731	M	R	No	Parental refusal					Bad for health
inter	2	13.4167	21.551	E	R	Yes		9	0	0	12	Bad for health
Low	2	13.4167	17.0418	M	R	No	Don't like, Parental refusal					Bad for health
High	2	13.5	20.4118	M	R	No	Don't like					Good for health
Low	2	13.5	19.2607	M	R	Yes		0	1	0	0	Bad for health
High	2	14.1667	20.2395	M	R	No	Parental refusal					Bad for health
Low	2	13.25	16.6659	M	R	Yes		0	0	0	1	Bad for health
Low	2	13.0833	16.9657	M	R	No	Don't like					Bad for health
Low	2	14.1667	19.1862	M	R	Yes		0	0	0	0	Bad for health
Low	1	14.1667	19.3951	M	R	No	Parental refusal					Bad for health
inter	2	13.9167	20.9902	M	R	No	Parental refusal					Bad for health
inter	1	13.9167	27.7513	M	R	No	Don't like					Bad for health
High	2	13.6667	22.2467	M	R	No	Don't like					Bad for health
Low	1	14.25	27.0181	M	R	No	Don't like					Rather Bad for health
High	1	13.4167	18.9541	E	R	Yes		1	0	0	0	Rather Bad for health
Low	2	13.5833	30.0851	M	R	No	Don't like					Bad for health
High	2	13.25	22.0317	M	R	No	Don't like					Bad for health
Low	2	13.4167	27.0348	M	R	No	Don't like					Bad for health
Low	1	15.3333	20.1031	M	R	Yes		1	0	0	0	Rather good for health
High	1	13.4167	24.584	M	R	No	Don't like, Parental refusal					Bad for health
inter	2	14.3333	25.9052	M	R	Yes		1	2	2	1	Rather good for health
Low	2	13	22.788	E	R	Yes		0	0	0	0	Rather good for health
Low	1	14.1667	27.4011	M	R	No	Don't like					Bad for health
Low	1	14.1667	29.2474	M	R	No	Parental refusal					Rather good for health
inter	1	15.1667	26.964	E	R	No	Don't like					Bad for health
inter	1	15.1667	37.8696	M	R	No	Parental refusal					Bad for health
inter	1	13.6667	20.3816	M	R	No	Don't like					Bad for health
High	1	13.1667	16.1477	M	R	No	Don't like					Bad for health
inter	1	13.6667	19.9655	M	R	No	Don't like					Rather Bad for health
Low	2	13.6667	18.8521	M	R	Yes		1	4	2	5	Bad for health
Low	1	15.1667	24.6044	M	R	No	Don't like					Rather Bad for health
inter	2	13.5	26.7365	M	R	No	Don't like, Parental refusal					Bad for health
Low	1	15.1667	21.988	M	R	No	Parental refusal					Rather Bad for health
inter	1	14.4167	24.2336	E	R	No	Don't like, Parental refusal					Bad for health
High	1	13.8333	20.5183	E	R	Yes		0	0	0	7	Bad for health
Low	2	14.4167	18.613	E	R	No	Parental refusal, Other (defois c moi)					Bad for health
Low	1	14.0833	21.0594	M	R	No	Don't like					No effect on health
inter	2	13.8333	36.8166	M	R	No	Don't like					Bad for health
Low	1	14.5	20.3804	M	R	No	Don't like					Rather good for health
High	2	14.25	23.0551	M	R	No	Medical refusal					Rather Bad for health
Low	1	14.5833	33.5937	E	R	No	Parental refusal					Rather Bad for health
inter	1	15.6667	27.7431	M	R	Yes		2	4	3	4	No effect on health
High	1	15.0833	18.6968	E	R	No	j'ai pas envie					No effect on health
High	2	14.8333	50.71	E	R	No	Don't like, Parental refusal, Medical refusal					Bad for health
Low	1	15	18.1167	M	R	Yes		0	1	0	0	Bad for health
Low	2	14.8333	25.73	E	R	Yes		0	1	0	0	Bad for health
Low	1	15	20.5909	E	R	Yes		0	1	0	0	Bad for health
Low	2	15.25	24.8973	E	R	Yes		1	2	1	1	No effect on health
High	2	15	31.3265	E	R	No	Other (parce que je n'est pas envie mais j'aime ça)					Bad for health
High	1	14.9167	19.4741	E	R	No	Other (coute chère et les parents le déconseille)					Rather good for health
Low	2	14.25	29.1655	M	R	Yes		0	1	0	2	Rather Bad for health
High	2	14.75	39.0644	E	R	No	Don't like, Parental refusal					Rather Bad for health
Low	2	14.75	32.3921	E	R	No	Don't like					Bad for health
Low	1	14.9167	24.3893	M	R	No	Don't like					Bad for health
Low	1	14.8333	21.8032	M	R	No	Don't like					Bad for health
High	2	14.6667	20.9248	E	R	Yes		0	0	0	0	Rather Bad for health
High	2	14.5833	25.0343	E	R	Yes		5	0	0	0	Good for health
High	1	15.6667	26.3728	M	R	Yes		4	3	3	6	Good for health
Low	2	13.9167	25.5185	M	R	Yes		0	1	0	0	Bad for health
Low	2	14.25	20.5868	M	R	Yes		0	1	0	0	Good for health
Low	1	15.4167	21.7773	M	R	No	Don't like					No effect on health
Low	2	15.0833	24.9004	M	R	Yes		1	2	1	2	No effect on health
inter	1	14.1667	23.3425	E	R	Yes		2	1	4	0	Rather Bad for health
inter	2	14.3333	17.6483	M	R	No	Other (sa me donne pas envie)					Rather Bad for health
Low	2	14.8333	31.2824	M	R	No	Don't like					Bad for health
High	1	15.5	22.5306	M	R	No	Don't like					Bad for health
Low	2	14.25	25.2922	M	R	No	Don't like					Bad for health
Low	1	14.5833	21.9429	M	R	Yes		0	2	0	0	Good for health
inter	2	14.4167	24.7238	M	R	Yes		0	1	1	0	Bad for health
Low	2	13.75	20.1746	E	R	No	Don't like					Rather good for health
Low	2	14.6667	23.6714	M	R	Yes		0	4	0	4	Good for health
Low	2	14.3333	24.2606	M	R	Yes		0	3	1	0	Rather Bad for health
Low	2	15	17.4719	M	R	Yes		2	0	0	0	Rather Bad for health
High	1	15	20.9187	M	R	Yes		0	2	0	0	Bad for health
Low	2	15.25	21.5577	M	R	Yes		1	0	1	0	Rather good for health
High	2	14.4167	22.7441	M	R	No	Parental refusal					Bad for health
Low	1	14.25	24.0156	E	R	Yes		0	0	0	5	Bad for health
Low	1	15.0833	24.1657	E	R	Yes		1	2	1	2	Rather Bad for health
Low	1	15.9167	18.2868	M	R	Yes		0	0	0	0	No effect on health
inter	2	15.0833	23.0204	M	R	No	Parental refusal					Rather Bad for health
inter	2	16.3333	25.0761	M	R	No	Don't like, Parental refusal					Rather Bad for health
Low	1	15.1667	19.9121	M	R	Yes		0	0	0	2	Bad for health
inter	1	16	27.8325	M	R	Yes		1	1	0	2	No effect on health
High	2	14.5833	26.7674	M	R	No	Don't like, Parental refusal					Bad for health
inter	2	14.6667	26.2761	M	R	Yes		1	0	0	2	Rather good for health
Low	2	14.25	20.4599	M	R	Yes		0	1	0	0	Bad for health
High	1	15	17.8678	M	R	No	Don't like					No effect on health
Low	2	14.5	19.7979	E	R	No	Don't like					Good for health
High	1	14.75	17.7368	M	R	No	Don't like					Bad for health
High	2	14.3333	24.4329	E	R	Yes		0	1	0	0	Bad for health
Low	1	14.75	18.6873	M	R	No	Don't like					Bad for health
Low	1	14.5	20.0995	M	R	No	Don't like					Rather Bad for health
High	2	14.6667	20.6132	M	R	No	Don't like					Rather Bad for health
inter	2	14.8333	20.5099	M	R	No	Don't like					No effect on health
inter	2	14.0833	24.0774	M	R	No	Don't like					Bad for health
inter	1	14.5833	16.8143	M	U	Yes		0	0	1	1	No effect on health
inter	2	16.3333	22.9526	M	U	Yes		1	0	1	2	No effect on health
High	2	13.9167	20.4657	E	U	No	Don't like					Bad for health
High	2	14.6667	23.5883	E	U	No	Don't like					Bad for health
High	1	15.1667	28.0664	E	U	Yes		0	1	1	1	Rather Bad for health
Low	1	14.5833	22.0932	M	U	No	Don't like					Bad for health
High	1	14.25	14.0463	E	U	No	Don't like					Rather Bad for health
High	2	14.75	20.7159	E	U	No	Parental refusal					Bad for health
inter	1	14.75	31.6237	M	U	No	Other (je ne fait pas de sport)					Bad for health
High	2	14.5	19.0596	E	U	No	Other (car j'ai pas envie)					Bad for health
High	2	15.4167	19.6072	E	U	No	Don't like					Bad for health
inter	2	13.25	19.7166	E	U	No	Don't like					Bad for health
High	2	13.9167	16.2996	E	U	No	Don't like					Bad for health
inter	2	13.25	30.9595	P	U	Yes		0	0	0	1	Rather Bad for health
High	2	13.9167	21.232	E	U	No	Other (je n'en ai jamais gouté ca ne m'interesse pas)					Bad for health
High	2	14.1667	19.7796	E	U	No	Parental refusal					Bad for health
inter	2	14	17.1839	M	U	No	Parental refusal					No effect on health
High	1	14.5	18.5121	M	U	No	Don't like, Parental refusal					Rather Bad for health
High	1	14.4167	17.6118	E	U	Yes		0	0	0	1	Rather Bad for health
High	2	14.4167	17.9184	E	U	No	Don't like, Parental refusal					Bad for health
High	1	15.0833	20.1826	P	U	Yes		0	2	3	8	Bad for health
inter	2	14.9167	19.2608	E	U	No	Other (je n'ai jamais gouté et cela nem'interese pas)					Rather Bad for health
High	1	14.8333	17.4917	M	R	Yes		0	1	1	0	Rather good for health
High	2	14.1667	26.2976	E	R	No	Parental refusal					Bad for health
High	2	14.6667	18.3795	E	R	No	Parental refusal					Bad for health
Low	1	14.25	23.6332	P	R	No	Don't like, Parental refusal					Bad for health
Low	2	14.75	24.2388	M	R	No	Parental refusal					Rather Bad for health
Low	1	14.25	34.2444	M	R	No	Other (JAIME)					Bad for health
Low	2	14.8333	17.6309	M	R	Yes		0	0	0	0	Rather Bad for health
Low	1	15.6667	16.7503	E	R	No	Don't like, Parental refusal					Bad for health
High	2	14.75	16.2336	E	R	No	Don't like, Parental refusal					Bad for health
inter	2	15.25	21.875	E	R	Yes		0	1	1	0	Rather Bad for health
High	2	14.75	19.5312	E	R	No	Other (je prefere les boissons gazeuses)					Rather Bad for health
Low	1	14.8333	27.6471	E	R	Yes		0	2	3	0	No effect on health
Low	2	14.6667	22.3182	M	R	No	Other (je n'en ai pas envi)					Bad for health
High	2	16.0833	25.0724	P	R	No	Don't like					Bad for health
inter	1	14.0833	17.9204	E	R	No	Don't like					Rather Bad for health
inter	2	14.8333	26.1035	M	R	No	Don't like, Parental refusal					Rather Bad for health
High	1	14.8333	29.2357	P	R	Yes		0	0	0	5	Bad for health
Low	1	14.3333	21.6156	M	R	No	Don't like					Bad for health
High	2	14.75	20.9644	E	R	Yes		0	2	3	4	Rather Bad for health
Low	2	14.1667	18.8672	E	R	Yes		0	3	0	4	Rather Bad for health
Low	2	14.0833	26.8136	E	R	Yes		0	1	2	0	Bad for health
Low	2	14.5833	19.7531	M	R	No	Don't like					Bad for health
Low	2	15	26.8865	M	R	No	Don't like					Bad for health
inter	2	15	21.2588	M	R	No	Parental refusal					Bad for health
inter	2	14.75	30.3637	M	R	No	Other (J'ai peur de chopé une crise cardiaque)					Bad for health
Low	2	14.5	21.9718	M	R	Yes		0	1	0	1	No effect on health
Low	2	14.25	19.1489	E	R	Yes		0	0	0	6	Bad for health
Low	2	15.75	28.0082	M	R	No	Other (je fait pas attention à ces boissons)					Bad for health
Low	1	15	17.7751	M	R	Yes		1	3	0	0	No effect on health
Low	1	15.25	23.1533	M	R	Yes		0	2	2	2	No effect on health
Low	2	14.9167	19.3548	M	R	No	Don't like					No effect on health
High	2	14.9167	19.1417	M	R	No	Don't like					Bad for health
Low	2	14.25	23.0374	M	R	No	Don't like					Bad for health
Low	2	14.1667	27.7563	M	R	No	Don't like					Bad for health
Low	2	15.25	18.2007	M	R	Yes		0	1	0	1	Rather Bad for health
Low	1	14.8333	21.3207	M	R	No	Don't like					Rather Bad for health
inter	2	14.3333	21.5836	M	R	No	Don't like, Other (drole de gout)					Bad for health
inter	1	14.9167	23.4414	M	R	Yes		0	0	0	1	Rather Bad for health
Low	2	14.3333	21.9928	M	R	Yes		0	2	0	0	Rather good for health
inter	2	14.0833	22.0105	M	R	Yes		2	1	1	0	Rather Bad for health
Low	2	15.25	30.7481	M	R	No	Don't like, Parental refusal					Bad for health
High	2	16.25	22.5091	M	R	No	Don't like					Bad for health
inter	2	14.25	23.6244	M	R	No	Don't like					Bad for health
High	2	14.6667	29.7022	M	R	No	Parental refusal					No effect on health
Low	1	15.75	20.0058	M	R	Yes		2	0	20	0	Good for health
High	1	14.4167	19.9806	M	R	Yes		0	2	0	0	Bad for health
inter	1	14.25	17.9864	M	R	Yes		3	4	5	1	Rather good for health
inter	2	14.9167	24.131	M	R	No	Don't like					No effect on health
Low	1	14.8333	21.7862	M	R	Yes		0	2	0	0	No effect on health
inter	1	15.75	20.2355	M	R	Yes		0	0	0	2	Rather Bad for health
inter	2	16.5833	25.5568	M	R	No	Parental refusal					Bad for health
inter	1	14.4167	22.3478	E	R	No	Other (c'est plutot rare que le boit des boisson ernergisente)					Bad for health
inter	2	15.3333	20.2289	M	R	No	Don't like, Parental refusal					Rather Bad for health
inter	2	14.4167	21.2422	M	R	Yes		4	3	0	0	Bad for health
High	2	14.8333	20.4782	M	R	No	Don't like					No effect on health
Low	2	15	24.2222	M	R	Yes		0	4	0	0	No effect on health
inter	1	14.5	16.7106	M	R	No						Bad for health
inter	2	14.5	25.2653	M	R	Yes		0	3	0	0	Bad for health
inter	2	16.0833	19.7325	M	R	No	Don't like					Good for health
Low	1	14.75	18.3888	M	R	Yes		0	1	0	1	Bad for health
High	2	15.25	21.2071	M	U	No	Don't like, Parental refusal					Bad for health
High	2	15.9167	17.9089	E	U	Yes		0	0	0	2	Bad for health
High	2	15.5	19.4522	E	U	No	Don't like					Bad for health
High	2	16.3333	25.3728	P	U	No	Don't like					Bad for health
Low	1	17.1667	23.6614	E	U	No	Don't like					Bad for health
High	1	15.5833	19.5567	E	U	No	Don't like, Parental refusal					Bad for health
High	1	16	19.9555	E	U	Yes		0	1	1	0	No effect on health
Low	2	15.6667	21.5645	M	U	No	Don't like					Rather Bad for health
High	1	16.4167	17.7152	E	U	No	c'est rare					Rather Bad for health
Low	2	15.8333	17.8877	M	U	No	Don't like					Bad for health
High	2	16	22.1367	E	U	No	Don't like, Medical refusal					Bad for health
High	1	14.8333	19.4917	E	U	No	Other (je sais pas c chère)					Bad for health
High	1	16	17.4033	E	U	No	j ai pas envie					Bad for health
High	1	15.5	18.2137	E	U	No	Don't like					Bad for health
inter	1	15.4167	21.2963	M	U	No	Don't like					Rather Bad for health
High	2	15.75	20.6946	E	U	No	Parental refusal					Bad for health
High	1	16.1667	20.4999	E	U	No	Don't like					Rather Bad for health
High	2	16.4167	22.6003	E	U	No	Don't like					Bad for health
High	1	15.25	20.3704	E	U	Yes		0	0	0	0	Rather Bad for health
High	1	15.75	22.0996	E	U	Yes		1	1	1	0	No effect on health
High	1	15.1667	20.3134	P	U	Yes		1	2	4	1	Bad for health
inter	2	16.6667	26.2188	E	U	Yes		0	1	2	1	Rather Bad for health
High	1	16.8333	37.4954	M	U	Yes		0	0	0	0	Rather Bad for health
High	2	15.5833	18.0361	E	U	Yes		1	0	0	0	Bad for health
High	1	16.6667	15.2289	E	U	Yes		0	0	1	0	Bad for health
High	2	15.6667	18.3149	M	U	No	Other (je préfère les boissons sucrées que énergisantes)					Rather Bad for health
Low	2	15.3333	18.4444	E	U	No	Don't like, Parental refusal					Bad for health
High	1	17.5833	19.8177	E	U	Yes		0	0	0	0	No effect on health
inter	2	16.25	19.6539	E	U	No	Don't like					Rather Bad for health
High	1	16.1667	18.2531	E	U	Yes		1	2	0	0	Rather Bad for health
High	1	15.25	21.1327	E	U	No	Other (c'est pas bon pour la santé)					Bad for health
High	2	16.0833	17.8632	E	U	No	Parental refusal					Bad for health
High	2	16	19.8413	E	U	No	Don't like					Bad for health
inter	2	15.8333	21.2306	M	U	No	Don't like, Parental refusal, Medical refusal					Bad for health
High	2	15.4167	20.4491	E	U	Yes		0	1	0	0	Bad for health
High	1	15.4167	17.4569	P	U	Yes		0	0	0	1	Rather Bad for health
High	2	15.1667	16.4062	E	U	No	Don't like					Bad for health
High	2	16	23.3424	E	U	No	Don't like					Bad for health
High	1	15.9167	19.9321	E	U	Yes		2	1	0	0	Bad for health
Low	2	15.4167	18.6709	E	U	No	Don't like					Bad for health
High	2	15.1667	16.6335	M	U	No	Don't like					Bad for health
High	2	16.1667	22.6358	P	U	Yes		0	0	0	3	Rather Bad for health
Low	2	16.6667	25.5608	M	U	No	Medical refusal					Bad for health
Low	2	15.4167	18.3732	E	U	Yes		0	0	0	2	Bad for health
inter	1	15.3333	19.0039	M	U	Yes		0	2	0	4	Good for health
inter	2	15.25	17.1875	P	U	No	Parental refusal					Bad for health
High	2	15.5833	21.551	E	U	No	Don't like					Rather Bad for health
High	2	16.25	21.0962	E	U	No	Don't like					Bad for health
High	2	15.6667	21.5381	P	U	No	Don't like					Rather Bad for health
inter	2	15.8333	24.0588	P	U	No	Other (je préfère les boissons classiques)					Bad for health
High	1	15.5	23.9735	E	U	Yes		1	0	2	3	Bad for health
High	1	15.75	22.5217	E	U	Yes		0	0	0	1	Rather Bad for health
High	1	15.25	21.13	E	U	No	Other (sans intérêt)					Bad for health
High	1	15.8333	21.6629	P	U	Yes		0	0	1	0	Bad for health
Low	1	16.25	19.0688	P	U	Yes		1	1	0	2	Bad for health
High	2	15.4167	18.7734	P	U	Yes		1	0	0	0	Bad for health
High	2	16.5	19.5567	E	U	Yes		0	1	1	0	Bad for health
High	2	15.75	20.5947	E	U	Yes		0	1	1	0	Rather Bad for health
High	2	16.3333	19.2608	E	U	No	Medical refusal					Bad for health
inter	2	15.4167	18.7477	E	U	No	Other (je n'en ai pas envie)					Bad for health
Low	2	16.0833	20.3125	E	U	No	Don't like, Other (ça depend)					Bad for health
High	2	16.0833	17.3781	E	U	No	Don't like					Rather Bad for health
High	2	15.5833	26.9473	E	U	No	Don't like					Bad for health
inter	2	15.9167	30.0408	E	U	Yes		0	1	0	0	Bad for health
inter	1	16.1667	19.4023	E	U	No	Other (j'aime cela)					Rather Bad for health
inter	2	15.8333	17.6022	E	U	No	Don't like					Bad for health
High	1	15.3333	18.8268	E	U	Yes		0	1	1	0	Bad for health
High	1	15.5833	19.3369	E	U	No	Parental refusal					Bad for health
High	2	15	18.3715	E	U	No	Don't like					Bad for health
High	1	15.9167	18.8311	E	U	Yes		0	0	2	0	Bad for health
High	2	15.9167	17.8359	E	U	No	Don't like					Bad for health
inter	2	16.5833	20.2645	E	U	No	Don't like					Rather good for health
High	1	15.4167	18.9388	E	U	No	Don't like, Parental refusal					Bad for health
High	1	16.4167	20.0351	E	U	No	Parental refusal					Rather Bad for health
inter	2	16	18.4163	E	U	No	Don't like					No effect on health
High	1	15.6667	25.5326	P	U	Yes		0	0	0	7	Rather good for health
inter	1	15.5833	18.1054	E	U	Yes		0	1	1	0	Rather Bad for health
High	1	15.6667	21.8748	E	U	No	Parental refusal					Bad for health
High	2	15.8333	27.8471	E	U	No	Don't like					Bad for health
High	2	16.1667	20.8326	E	U	No	Don't like					Bad for health
High	1	14.8333	17.2845	E	U	No	Parental refusal, Other (c'est chere)					Rather Bad for health
High	1	15.9167	17.2745	E	U	No	Don't like					Bad for health
inter	1	17.4167	26.3789	M	U	Yes		0	5	5	0	Rather Bad for health
High	1	16.0833	20.3378	E	U	No	Other (j'en prend pas je n'y pense pas)					Bad for health
High	2	15.1667	22.1577	E	U	Yes		0	0	0	1	Rather Bad for health
inter	1	15.9167	25.2202	E	U	No	Don't like					Bad for health
High	1	15.4167	18.5129	E	U	No	Other (Car je sais que c'est mauvais pour le cœur)					Bad for health
